# Supplementary material for: Use of Mobile Phones and Radiofrequency-Emitting Devices in the COSMOS-France Cohort
Source: Int J Environ Res Public Health. 2024 Nov 14;21(11):1514. doi: 10.3390/ijerph21111514 (PMC11593438; doi:10.3390/ijerph21111514)
Supplement: Supplementary file 1 [file ijerph-21-01514-s001.zip]

Archive with 1 entries (1 files):
- ijerph-3251228-supplementary.pdf
